# Supplementary material for: Enhancing Erucic Acid and Wax Ester Production in Brassica carinata through Metabolic Engineering for Industrial Applications
Source: Int J Mol Sci. 2024 Jun 7;25(12):6322. doi: 10.3390/ijms25126322 (PMC11203470; doi:10.3390/ijms25126322)
Supplement: Supplementary file 1 [file ijms-25-06322-s001.zip]

Archive with 1 entries (1 files):
- ijms-3044686-supplementary.pdf
